# Supplementary material for: Efficient Broad-Spectrum Cyanophage Function Module Mining
Source: Microorganisms. 2024 Aug 2;12(8):1578. doi: 10.3390/microorganisms12081578 (PMC11356776; doi:10.3390/microorganisms12081578)
Supplement: Supplementary file 1 [file microorganisms-12-01578-s001.zip]

Archive with 1 entries (1 files):
- microorganisms-3104529-supplementary.pdf
